# Supplementary material for: Integrating Transcriptomic and Metabolomic Analyses to Explore the Effect of Color Under Fruit Calyx on That of Fruit Apex in Eggplant (Solanum melongena L.)
Source: Front Genet. 2022 Jun 23;13:889461. doi: 10.3389/fgene.2022.889461 (PMC9259842; doi:10.3389/fgene.2022.889461)
Supplement: Supplementary file 1 [file Table2.XLSX]

## Sheet: Table S1 
Table S1 The primer sequence of qRT-PCR
The name of the primer	primer sequence (5'to3')
Sme2.5_01401.1_g00004.1 upstream primer	ATTAAACCAACAGTCAGGGGA
Sme2.5_01401.1_g00004.1 downstream primer	CCAGCAGATGAAGTGAAAACC
Sme2.5_01638.1_g00005.1 upstream primer	CGTCGAAGCTCATACTGATG
Sme2.5_01638.1_g00005.1 downstream primer	ACACACTTTGCTGTTACCCA
Sme2.5_01193.1_g00009.1 upstream primer	AACAATACCTTCTTCCTCGCC
Sme2.5_01193.1_g00009.1 downstream primer	CTCTTTCCCTTCCATTTCGCA

## Sheet: Table S2
Table S2 Standard curve linear equation for detecting substances
Index	Class	Time(min)	Equation	r
Cyanidin-3-(6-O-p-caffeoyl)-glucoside	Cyanidin	9.55	y = 4.16141e4 x - 10497.29832	0.99942
Cyanidin-3-O-glucoside	Cyanidin	5.64	y = 1.21156e5 x + 12868.63817	0.99822
Cyanidin-3-O-rutinside	Cyanidin	6.27	y = 4.16141e4 x - 10497.29832	0.99942
Cyanidin-3-O-sophoroside	Cyanidin	5.06	y = 1.09504e5 x + 508.98433	0.9977
Delphinidin-3-O-glucoside	Delphinidin	4.62	y = 1.23549e5 x - 2817.84864	0.99094
Delphinidin-3-O-rutinoside	Delphinidin	5.22	y = 6.01072e4 x - 432.77628	0.99576
Kaempferol-3-O-rutinoside	flavonoid	10.65	y = 2373.81586 x + 992.17831	0.99552
Pelargonidin-3-O-glucoside	Pelargonidin	6.61	y = 1.78373e5 x + 741.76097	0.99421
Pelargonidin-3-O-rutinoside	Pelargonidin	7.28	y = 4.16141e4 x - 10497.29832	0.99942
Petunidin-3-O-glucoside	Petunidin	6.4	y = 1.63873e5 x + 5311.65646	0.99835
Petunidin-3-O-rutinoside	Petunidin	6.92	y = 4.16141e4 x - 10497.29832	0.99942
Peonidin-3-O-glucoside	Peonidin	7.33	y = 3.59047e5 x + 28340.95606	0.99693
Rutin	flavonoid	8.92	y = 2178.31911 x + 1537.15370	0.99757
Quercetin-3-O-glucoside	flavonoid	8.86	y = 5137.00819 x + 883.62145	0.99496
Cyanidin-3-O-galactoside	Cyanidin	5.08	y = 1.20539e5 x + 4600.42116	0.99735
Cyanidin-3,5-O-diglucoside	Cyanidin	4.14	y = 1.04213e5 x + 3143.47718	0.9959

## Sheet: Table S3
Table S3 Output statistics of sequencing
Sample	Raw reads	Clean reads	Clean bases	Error rate	Q20 percentage	Q30 percentage	GC percentage
Ld1	41488844	40782394	6.12G	0.03	96.96	92.1	42.79
Ld2	44213790	43455468	6.52G	0.03	96.71	91.58	42.8
Ld3	44609830	43740022	6.56G	0.03	96.88	91.93	42.9
Lm1	49092014	48316294	7.25G	0.03	97.17	92.54	42.96
Lm2	46359844	45457150	6.82G	0.03	97.08	92.35	42.94
Lm3	43596964	42206956	6.33G	0.03	96.93	92.05	42.72
Le1	48491026	47010266	7.05G	0.03	97.07	92.32	42.86
Le2	50050622	49450208	7.42G	0.03	96.93	92.05	43.04
Le3	49065692	48505352	7.28G	0.03	97.21	92.67	43.12
Zd1	46265340	45754416	6.86G	0.03	97.09	92.33	42.77
Zd2	41098960	40597260	6.09G	0.03	96.98	92.14	42.8
Zd3	40419552	39998590	6G	0.03	96.92	92.03	42.7
Zm1	41381554	40923122	6.14G	0.03	97.2	92.6	42.83
Zm2	42178804	41621162	6.24G	0.03	96.74	91.66	42.71
Zm3	43588594	42761974	6.41G	0.03	97.12	92.48	43.04
Ze1	40631424	39592736	5.94G	0.03	96.87	91.86	42.93
Ze2	49403842	48671814	7.3G	0.02	98.29	94.9	43.2
Ze3	43413384	42667220	6.4G	0.02	98.79	95.96	43.21

## Sheet: Table S4
Table S4 Sequence comparison of samples with reference genome and genes
Sample	Total reads	Total mapped	Multiple mapped	Uniquely mapped	Exon mapped ratio
		Quantity (ratio)	Quantity (ratio)	Quantity (ratio)
Ld1	40782394	37201147 (91.22%)	1556231 (3.82%)	35644916 (87.4%)	0.868
Ld2	43455468	39542156 (90.99%)	1645496 (3.79%)	37896660 (87.21%)	0.884
Ld3	43740022	40042906 (91.55%)	1650703 (3.77%)	38392203 (87.77%)	0.89
Lm1	48316294	44292990 (91.67%)	1944586 (4.02%)	42348404 (87.65%)	0.887
Lm2	45457150	41618181 (91.55%)	1731008 (3.81%)	39887173 (87.75%)	0.888
Lm3	42206956	38458039 (91.12%)	1543834 (3.66%)	36914205 (87.46%)	0.884
Le1	47010266	42994397 (91.46%)	1573402 (3.35%)	41420995 (88.11%)	0.88
Le2	49450208	45184579 (91.37%)	1828132 (3.7%)	43356447 (87.68%)	0.891
Le3	48505352	44567984 (91.88%)	1741286 (3.59%)	42826698 (88.29%)	0.89
Zd1	45754416	41932300 (91.65%)	1801298 (3.94%)	40131002 (87.71%)	0.883
Zd2	40597260	37076517 (91.33%)	1485330 (3.66%)	35591187 (87.67%)	0.868
Zd3	39998590	36396069 (90.99%)	1574946 (3.94%)	34821123 (87.06%)	0.873
Zm1	40923122	37647156 (91.99%)	1637429 (4%)	36009727 (87.99%)	0.884
Zm2	41621162	38078332 (91.49%)	1641894 (3.94%)	36436438 (87.54%)	0.888
Zm3	42761974	38644026 (90.37%)	1920213 (4.49%)	36723813 (85.88%)	0.895
Ze1	39592736	36302252 (91.69%)	1312409 (3.31%)	34989843 (88.37%)	0.882
Ze2	48671814	45163754 (92.79%)	1712624 (3.52%)	43451130 (89.27%)	0.894
Ze3	42667220	39792446 (93.26%)	1496518 (3.51%)	38295928 (89.75%)	0.878

## Sheet: Table S5
Table S5 The top 20 KEGG pathways of 424 genes
Term	ID	Input number	Background number	P-Value	Corrected P-Value
Flavonoid biosynthesis	sly00941	9	43	6.55e-08	3.27e-06
Biosynthesis of secondary metabolites	sly01110	27	1036	0.004416	0.078485
Cysteine and methionine metabolism	sly00270	6	98	0.004709	0.078485
Sesquiterpenoid and triterpenoid biosynthesis	sly00909	2	15	0.026245	0.29704
Circadian rhythm - plant	sly04712	3	42	0.029704	0.29704
Phenylalanine metabolism	sly00360	5	152	0.087375	0.603254
Glutathione metabolism	sly00480	4	108	0.087765	0.603254
Fatty acid elongation	sly00062	2	33	0.096521	0.603254
Biosynthesis of unsaturated fatty acids	sly01040	2	40	0.130695	0.68407
Fatty acid metabolism	sly01212	3	90	0.163574	0.68407
Fatty acid biosynthesis	sly00061	2	47	0.167142	0.68407
Phenylpropanoid biosynthesis	sly00940	5	190	0.169393	0.68407
Ascorbate and aldarate metabolism	sly00053	2	49	0.177858	0.68407
Linoleic acid metabolism	sly00591	1	18	0.249805	0.739472
RNA degradation	sly03018	3	114	0.256527	0.739472
Inositol phosphate metabolism	sly00562	2	65	0.266109	0.739472
Phosphatidylinositol signaling system	sly04070	2	68	0.282836	0.739472
Metabolic pathways	sly01100	33	1961	0.293988	0.739472
Biosynthesis of amino acids	sly01230	5	236	0.295066	0.739472
Arginine and proline metabolism	sly00330	2	84	0.370833	0.739472
