# Supplementary material for: Integrating Transcriptomic and Metabolomic Analyses to Explore the Effect of Color Under Fruit Calyx on That of Fruit Apex in Eggplant (Solanum melongena L.)
Source: Front Genet. 2022 Jun 23;13:889461. doi: 10.3389/fgene.2022.889461 (PMC9259842; doi:10.3389/fgene.2022.889461)
Supplement: Supplementary file 3 [file Table1.XLSX]

## Sheet: Sheet1
Table 1 Expression analysis of genes related to flavonoid biosynthesis
Gene	Gene ID	New Gene ID	Le_fpkm	Ze_fpkm	Ld_fpkm	Zd_fpkm	Lm_fpkm	Zm_fpkm
LDOX	Sme2.5_01638.1_g00005.1	-	12.67	3197.92	481.29	5015.14	1475.3	7208.77
LDOX	Sme2.5_01638.1_g00003.1	-	0.82	21.26	5.66	39.9	9.42	47.68
CHI	Sme2.5_01193.1_g00009.1	Smechr1001862	10.75	1994.11	536.6	5854.16	2227.06	8725.88
FL3H	Sme2.5_00015.1_g00020.1	Smechr0202240	202.92	4398.82	1696.87	7137.1	3813.72	10458
F3'5'H	Sme2.5_04313.1_g00001.1	Smechr1201797	10.97	1656.89	477.05	3559.46	1510.36	4940.55
FAOMT	Sme2.5_00065.1_g00021.1	Smechr0902232	3.17	1325.4	205.17	2229.35	797.38	3130.98
FLS	Sme2.5_01643.1_g00012.1	Smechr0401078	15.72	9.52	326.17	198.01	189.85	153.29
F3PH	Sme2.5_01772.1_g00002.1	Smechr0302994	45.58	21	145.07	93.26	114.81	111.76
DFR	Sme2.5_01401.1_g00004.1	Smechr0202337	66.63	9966.89	1738.39	11523.9	4425.53	16885.3
‘Gene ID’, data from the 2014 reference genome; ‘New Gene ID’, data from the 2019 reference genome.
